# Supplementary material for: Make the Quality Control of Essential Oils Greener: Fast Enantioselective GC-MS Analysis of Sweet and Bitter Orange as a Case Study
Source: Molecules. 2023 Aug 24;28(17):6231. doi: 10.3390/molecules28176231 (PMC10488983; doi:10.3390/molecules28176231)
Supplement: Supplementary file 1 [file molecules-28-06231-s001.zip]

Archive with 1 entries (1 files):
- molecules-2522220-supplementary.pdf
